# Supplementary material for: Extraction Efficiency and Alpha-Glucosidase Inhibitory Activities of Green Tea Catechins by Different Infusion Methods
Source: Foods. 2023 Jul 6;12(13):2611. doi: 10.3390/foods12132611 (PMC10340592; doi:10.3390/foods12132611)
Supplement: Supplementary file 1 [file foods-12-02611-s001.zip]

Archive with 1 entries (1 files):
- foods-2465589-supplementary.pdf
